# Supplementary material for: A scalable fish-school inspired self-assembled particle system for solar-powered water-solute separation
Source: Natl Sci Rev. 2021 Apr 21;8(10):nwab065. doi: 10.1093/nsr/nwab065 (PMC8566183; doi:10.1093/nsr/nwab065)
Supplement: nwab065_Supplemental_Files [file nwab065_supplemental_files.zip]

Archive with 10 entries (10 files):
- Movie_S1.mp4
- Movie_S2.mp4
- Movie_S3.mp4
- Movie_S4.mp4
- Movie_S5.mp4
- Movie_S6.mp4
- Movie_S7.mp4
- Movie_S8.mp4
- Movie_S9.mp4
- Supplementary_data.docx
